# Supplementary material for: Characterizing Common Factors Affecting Replication Initiation During H2O2 Exposure and Genetic Mutation-Induced Oxidative Stress in Escherichia coli
Source: Int J Mol Sci. 2025 Mar 25;26(7):2968. doi: 10.3390/ijms26072968 (PMC11989076; doi:10.3390/ijms26072968)
Supplement: Supplementary file 1 [file ijms-26-02968-s001.zip]

Archive with 1 entries (1 files):
- ijms-3508372-supplementary.pdf
